# Supplementary material for: Combined Use of Fatty Acid Profiles and Elemental Fingerprints to Trace the Geographic Origin of Live Baits for Sports Fishing: The Solitary Tube Worm (Diopatra neapolitana, Annelida, Onuphidae) as a Case Study
Source: Animals (Basel). 2024 Apr 30;14(9):1361. doi: 10.3390/ani14091361 (PMC11083138; doi:10.3390/ani14091361)
Supplement: Supplementary file 1 [file animals-14-01361-s001.zip]

Archive with 1 entries (1 files):
- animals-2896763-supplementary.pdf
